# Supplementary material for: Predictive Value of MUC5AC Signature in Pancreatic Ductal Adenocarcinoma: A Hypothesis Based on Preclinical Evidence
Source: Int J Mol Sci. 2023 Apr 30;24(9):8087. doi: 10.3390/ijms24098087 (PMC10178741; doi:10.3390/ijms24098087)
Supplement: Supplementary file 1 [file ijms-24-08087-s001.zip]

Archive with 1 entries (1 files):
- ijms-2371685-supplementary.pdf
